# Supplementary material for: De novo Transcriptome Analysis of Chinese Citrus Fly, Bactrocera minax (Diptera: Tephritidae), by High-Throughput Illumina Sequencing
Source: PLoS One. 2016 Jun 22;11(6):e0157656. doi: 10.1371/journal.pone.0157656 (PMC4917245; doi:10.1371/journal.pone.0157656)
Supplement: S5 Table — (XLSX) [file pone.0157656.s009.xlsx]

## Sheet: Sheet1
S5 Table. Unigene sequeces for heat shock proteins identified in Bactrocera minax transcriptome
>BmUnigene21343.c0
AAAAAATCGGAAAATTATATTAGAAGACGAAAGTGTTTTCGAACAAATTTCAAACAAAACAATTTTCTGCAATATTTTACCAAGTGTGGAAATATTTTACGAAGTGGAATTTCTAGATTTGTTGTAAAAATGCGTTCACTTCCAACATTATGGCGTATGGCTGAGGAAATGCAACGTTTGGCTTTTCCACGCAGATCACCATTTTCAGCGTTTTATGATGACTTCTTCAACTCGCCGTTTACATATTCACCATGGAGTCGTTTAAGTCGTTTACAACAGGACTTGCAAAACCAGGTTGAACCAAAGTTGGGCAAAGAGGGCTATCAAGTGTCGTTGGATGTCGCACAATTTAAACCCAATGAGTTAACGGTTAAAGTGGTAGACAACAATGTAGTCGTA…
>BmUnigene22447.c0
GTTCTAAACAATCCAAATGACAACTAGAAAATTAAATACACTTTTTCTCATACCCCAAAGTGCAACCCAACTACTTGAGTGTAAATTCATGCTCTCTCTCGCTCTCTCAAAACATTTTTGAGCATGTTTCTTAAAGTATCTTCGCATGCGCAACTAAAAGCAACCGTGGTGTACGCCAACAAATAAAAATCAGTGAATGAGTGAGATACAAATTAGTCTCAAAGCAGAAATCCAATTGTTAAGTTTAAAACTGCGCGAAGCGAAAAGTCATTTTGTGATTAAGCAAATACTAAGAGAGTAGAAGAAAAGTTGTCAAGTGTGAAAGCAGTCAACAAAAAAGAAAGCAAAAATTGTTTCGGCAAACAATAATTTTTCGTGTAGAAATCAATAAATTTGTGT…
>BmUnigene25495.c0
TTTGGGAACAACATACTCCTGTGTAGGAGTATTCCAAAACGGAAAAGTGGAAATCATCGCGAACGATCAAGGTAATCGCACAACGCCAAGCTATGTAGCGTTCACAGACTCGGAACGACTTATTGGTGACGCTGCGAGTAATCAAGTTGCCATGAACCCAAGGAATACAGTGTTTGATGCCAAGCGACTAATTGGACGAAAATATGATGATCCTAAAATTCAGGCGGACATGAACCATTGGCCTTTTACAGTGGTTAATGATTGTGGAAAGCCCAAGATCAGTGTTGAATTTAAAGGAGAACAGAAAAGATTTGCTCCCGAAGAAATAAGTTCAATGGTCCTGACGAAAATGAAAGAGACTGCTGAGGCATATTTGGGTACATCTATAAGAGATGCAGT…
>BmUnigene23081.c0
GAAATTTTAAGTGTGTCAGGTGTATCACTTTTGCGCTTCATTTTACTCACAAGTAGCAAAAGGGTATATATAAAGAAAAATTTTGAGGAAAATGCCAATTCGGAATATACCACCATTCGTTTTGAGTTTGGACTCAGCTCCATATTATAATCACGATTTGTATCCAAATCATATTTATCGCCGTCTGCATGAACGCCAACATCATCCATTGGACTTCGGTACTTTGGGTTTAATTGGGCGTTTGGGATCGCATGCTCATAACCTAGTTGCTGCTAAGCACAGCTCCGAAGGTAATGTAGTTAATCGTTGTGGAAAGGACGGTTTCGAAGTGCACCTGGATGTTGGTCTATTCAAACCGGAGGATCTTACAGTGAAAATAGTTGATGATTCATTAGTGAT…
>BmUnigene15682.c0
TTGTATACAAACATTCAACAGAAGCGTAACAAACAGTAATTGCTACGAATAGAACTTGCCTGTTTCGGTGAAAAGAAATAGAAACGAATTGATTTTTGGAAACTTTTAAAAGCTACAGAAGAAAATGGCTACAATTCCAGCATTATTGGGTTTGATCAACGATATGGATCGACTTACCACGTCGATTTCACCGTACTATCAACACAGCTATCATTGGCCCATGAGCCGTCAACTGGCCTTGGGTAAACCAGAGAGGATAATATCGCCGCTGGTGGGCAAAGATGGTTTCCAAGTGTCGATGGATGTCGCCCATTTTAAGCCTAGTGAATTGAATGTACGGGTTGTAGACGATAACATCGTTGTGGAGGGCAAACATGAAGAACGTGAGGATGATCATGG…
>BmUnigene13953.c0
GACAACTTAAACGAACTCCCAATACTTATTTCACATTTAAAGGCATGTTTATTAATTAATTAATTAACATATTTTCAGCCTCAACACATGGAATTCGTATTATTTGATTCATAAACTTAGTTTCAAGTATAAAAAAAACGTTATAAAGATTGTTGCAATAGATATATGCAAATGCATATTCGTTTATCGTGTTTCAGGCTTAAATTTAGGAGGAACAATCATTCCATGCATACGTTTTTGCTTTTTTGACTTCTTAGACTTGCTGGCACCAGACTGAAAATCATGCCAACTATTTACACGACTTTGCCGCGACTCTTCAAAATTCTTCTGCCATTCTAAGTCAGCTTTTCTTTTCTCTTCCTCCTCAATTTCGGTTTCACGTTTACGTTTCCGCTCCTC…
>BmUnigene21929.c0
TTTATTTTTAGCGAATGAAATCTTAGTCATATTAATTTAAATAAATTTATTATGAACATACCAATCATGAAAAACTTATATTATTGGGTCTATAACTATAGTGCTTCCAATTCCTCATCTTCAAACTTCTTTAGCCGCCCAAGACGTTCTTCATCTTCCAAGCCAAATCACCACTTTTGGAACGTTCTATTTTGAAACATTCTCCATTTGATAATCAAAGACCACCCAGACGTTGAGAATCAATATATATATATATTTGAAATAAGTGTACCGTATTTTGCCGGTATGTAATCCTAAATTTGTTCATCGTTACACAAACAAGTATTATTTCTCGAAAATACATTGGTATTACTAATCACTACGTGTTTCGTAGATATGGAATGAATTAAATGTAACGAA…
>BmUnigene25163.c0
CAACGAGCAACACATATCTTATCAGAAAGTCACCAATTAGAAAAAGGCACAATGCAAAAAATTAACCACTAAACATTTCATTAAAGCAACATTAAATATAAAGGCCACAAGCAGTAAAAGTTGTATTTGTTGATAAATCAATTTTCACTCTGCAAGGCAAATTTCAGTAACTTAGCAGCCGGCAAGTAAGTGAAACCAAGTGTTTACACATTTGAAAAATGTCTACTGTGACCTATGAGGAAGTCAAAGATGTGCCCAACCAGCCGAACACTTATGTGATCGATGTGAGAAACAAGGACGAGTTGGCCAGGACTGGTGTGATACCAGGCGCAATTAGTGTTCCAATGCCCGATCTGGAAGCCGCCTTCAAAATGTCTGAAAATGACTTTAAAACCGCAT…
>BmUnigene10659.c0
AGTTCAATTTAGAAATTTCGTTTGTGAGCATCTCAGCGCGAGGATTTAATAAAGTGCTTTTTGTTTTGCATACTTTGTTTGCAAGTGACTTCAGAGAATTTTATATAAAAGAATATTTCGTGCTAAAGATAATATATAAAATAAAACAAGATGCCGGAAGAAGTGGAAACCTTTGCTTTCCAAGCTGAAATTGCTCAGCTTATGTCGTTGATCATCAATACATTCTATTCAAATAAGGAAATTTTCCTTCGTGAGTTGATCTCCAACGCTTCGGATGCTTTGGATAAAATCCGCTACGAGTCGTTGACTGACCCAACTAAGTTGGATAGTGGCAAGGAGCTGTACATCAAGCTCATTCCCAATAAGACTGCTGGAACCTTGACCATTATTGATACCGGT…
>BmUnigene21294.c0
TTTTTTTCCAGAAACAAAGCGTAAAACCGTTTTATTTTCTTTTTAAACCACCGAACACGTTTACATGAGCGCACCTATAAAATATGCGATCATTTATGTAAACTAGTATTCAACGCAGTAAATGGAATTTATCAACTAAGAAACATATTTATTGACCCCTTAACTCAAACAAAAGGTCATACACTATACACATGATGAAAACGACCATGCAATTATAATTAATAGATAGCATGGTTCGAAAATTCTATTCCAATTTAGCAAGAATGTCTGATTCACGGAAAAGAATGTACTCTTTCTTGTCCTCCAGTTCCACTTTAGTGCCACCGAATTCAGGCAAAAGCACACGGTCACCTTCTTTCACACCCAATGGGATGTAGTTACCATTTTGAGGATTTCTTG…
>BmUnigene25980.c0
GTATGTATGTATGTATGTATATAAATAGGAATGCAGGCAATTGCTAAAACGTAATGAAATTACAAGAATACCAGGGTGAACTCTACTCAGTTTCGTTGTTGTTGCTATTATCTCTCGGCACGCCGGCATGGTTGCTCCGCCAGTTGTGAGTATAAATACGCCGGCATTTGCGATGAGCGCTATAGTTGAATTTCAATTCAATTGCAACAAATTAGAAGTCGTTGAACAGGCCACGACAAATTCGAAAACAAAACTTTTACTAAAAATCAAAGCGAAAGAACTGTTTTCTATTTTTGTATTCTTGAGAAGTGAATAAATTAAATACAGAAGTGAAAATGTCGACTCTACCATTAATCTTGAGTTTAACTAATGATCTTGGTCGCTTGACACCATTCTATG…
>BmUnigene20087.c0
TGTAAATGCAAATGTTTAATATAAGCTTAAATATACATAAATATGGTAAGCTCTCACTCCGTTTGTTACAAATTTGAAGAAACTATTTTAAAATAAACTGTGTTTTTCAGTTTAGATTTTTTTTTCTTTTTTTAAATACATAGTCATACGTTATGTAATGTTCGAATATTTTACACATAAGATCGCATTTTTTATGCAAAAATTTGTATCGAACGAATTAATCAATTGTATTTACAGCATAAACGGCTGAAGCGACAGACCTTGACCGGATATAATACCGGTTCGTTCTGATTATGTAGAACAAACCATCTTTGATCAATTAAGTGCCTGGCAATTTCTCCAAACAATCGTACTTAAATTATTCCTTTTCTTGTTCATTTTTTGTCCAATCTTCCCATG…
>BmUnigene19127.c0
GTTAAAGTGATGTGTAGGTAATTTTTCGTAGCCACAGTCAAGGCGATTTTTACAGGTATAAAGATAAAAAATAAAGGTAAAAACGGATTAGCTAACACCATTTTAATAGTGCCATTTAATTTTTATTTAATGGTAATATAGACATGCGAGTGAGTTTTTAGTATTGTTCGAAAATCTTAATCCGATCCCTTTGGTCGCTGGCAGAACTTCGTTGCATCTCGGTTACCGATTAGATTACTCGTAACTTAGGTGGTGCTACATAAAAAATTTATTGATATTAAACAATAACAACGTAAATCAACACCAGATAAAAACAAGTGTACAAGTACAGCTAAAATGGATGGCAATAAAGATGAAGCGCATCGCTGTATTGATATAGCGGTGCAAGCCTTTGCCGAG…
>BmUnigene28633.c0
ATTTGAAAGAGCCGAAATAGATTGCAATTAAGCAAAATATTAATTTTATTTGAAATTAGGCACGAGTACACGAGCACGTCATTCGATGACTTCGCTTATAAAACGCGTCATTCCCACATTGGATCGCATTTTGGTGCGTCGCGCTGAAGCAGCTAATGTCACCAAAGGTGGCATCGTGCTCACCGAGAAGGGTGTGGAACGTATGGTGGAAGGTACTGTTGTGGCTGTCGGTCCCGGTTCGCGTAACCCGCAAAGCGGCAATTATATACCGATTGGTGTGAAGGAGGGTGATCGTGTGCTGTTGCCGAAGTACGGTGGCACACGCGTTGAGATGGAGGACCAGAAAGAGTATGTGCTCTATCGTGAGGCGGATATTTTGGCTAAATTGGAATAGTCAAC…
>BmUnigene15502.c0
TTCCCACCCAAAGAAAATCAAGCAAATTCATTTGATTTTTTAAAACGTACAAAGAACTTTTTTTACTTGATAAATAAATTTCGGTTACAAACGAGTGCTTCTCAAGGTATTTACTACACAGTAGTCACCGAACATTTTGTAATATTACAACACAAAATACAAATTCATCTTCTTGTTTATTATAAAATACTGGAACATTAAATTTTTATGGAAATGATTTCAGTTGACTTAAATTAAATGGATGGCAATGGCCATAAATGATCATAAAATGTGATGATAATTTGTTACATCGTGCCTTTATAACGCAACTTCTCCTACACATATACACGCACTCATTTTGCAGACTTCTTATCGCTATTCTCTTTCGCCTTCCCATCGCTGCTGGCTTTCGCCTTCCCA…
>BmUnigene24367.c0
AAAATTCACAAGTGAATTGAATGAAGATTCTCGATTAATTTTTAATTTAATGAAAAATTTTAAGGAAAAAAATTGTGTTCTAGTGAAAATTAAATAAAAGATGTCATTTACTTCACGTCTCTGTCGTGTTATAAATTCTTCTACACACGTGCAACGTTATGCAACGGCCAACATCATTGGCAGCACGCAGGCGGCATGGGCATGGTCTTTGCGCTGGAACAAAAATTTGGGAAGAAATTTCCATCAATATGCCCGTTGTATGAGCTCGGAGTCAACAGCATCCGTGAAATTAGAAGATAAAGGACGTTACCATACTATTATCAGGCAAACGGAAAAGCCGGTCGGCGAAGCTGATAAACATGAATTTCAAGCTGAGACGCGTATGTTGCTGGACATCGT…
>BmUnigene10576.c0
GTTTATTTTAAAATATTTATTTTTTTCAATAGACTATGTACCTTTTATTACCTTTATAGTATATTCTCGAATATTTACACTGATTAATCCAAATGAGACGACGATGATAACTTTTATAGAAATTAATTGAAGATGCAACTAAGAATGAGAAACCTTAGTAGATTTTTTAAACATAAACTACTGGTAAATAGCGGTTGTGGAGCGAAAAATTTATTACCTGACATTTTAAAAATATAATTGAAATTTAACGCAAATTCGAATTTTTGACAGCATCAAGCCCTATGATTAACTCGAAATTTTACCACACAGCACATGTAGTATACATAAGTATACATTAGTATACATAAATGGTAGGTATATTTTAAGCACCATAAGGCTTTTCAATTACATACATTGTTA…
>BmUnigene22942.c0
TGAATTTATTGCAATACTTTTGGATTAATACAAACAGATCAGATCAGACGAGAAAATTACGTAAAGTCAATTCGTTATATTTGATTTAAAAGACGGCAAAAAGTAAACGAGTAAAACACTGTTAGCAATATTTTGCAAAACAACCAGTTAGTGCAAACAACCAATAGTGGAACATTTCCAAAAAAAAAAAAAACTTGTTGGCACACGTGCACACTTACGCACATATAAACATATATGTACTAAAACGTACATGGTTTTCGCTCAAACAATTTCCCACCTGAACTATGAAGACCGTGTTTTGATAAAAGTAACAGAACATGTAAATCTTTTTAAGCAAGCTGTCTTTCTAGAGGCATATTTCTCTTATAATAAACATTTTATAAAACAAATTTCTTCTTG…
>BmUnigene25465.c0
GCAAAGTATTAACAACTCTTCGAGAGATTGTAACAAACAAACGTGAAAGTGTTTTTAACACAAAGTGATATAAATAATTGCAAAAATTATAAAAAGAGTAGTATTAAAAATTGTATATTGAAGAATAAGTACAAGAAAAATACAAGTCAAAATGGTAGCAATCGGTATTGATTTGGGAACAACATACTCCTGTGTTGGTGTTTTCCAACACGGCAAAGTGGAGATTATCGCCAATGACCAAGGCAACCGCACAACGCCCAGTTATGTTGCCTTCACAGATTCAGAGCGACTCATTGGCGATGCAGCGAAGAACCAGGTTGCCATGAATCCCAGGAACACGGTATTCGACGCCAAGCGATTGATTGGACGCAAGTATGACGATCCGAAAATCATGGAGGA…
>BmUnigene15811.c0
ATAAAATATATATAAAGATAATTTTTAAGAACCAAAAATTTTATTTCAATTTGTAGTTTTTAATTCTAGATTACAAGAGAAAATATTTTCCATCATTTCACGAAACTTATGTATGTAGATACCAGAATAGCACTAAAAATGCGCTTTATGGAAATCTATTAATCGCCGTTTGAGGTAGTATATAATATTACCTTATGAGTAGCGACTCTTGCCTTGCTTCGATCACTATAATAAATACAATTTCAGAGTATGATGCAGAAATATACATGCAATGCAGGCGAAATGAAGAAAGGGATCAAACTGGAAAAAATCAGTCTACTATTCATAAAAAATATGATTTTAATCTAAAGGCCTAAACTTAAATTTCCATAATTTAGAGTTCATCGTGAACCTCATCAT…
