# Supplementary material for: De novo Transcriptome Analysis of Chinese Citrus Fly, Bactrocera minax (Diptera: Tephritidae), by High-Throughput Illumina Sequencing
Source: PLoS One. 2016 Jun 22;11(6):e0157656. doi: 10.1371/journal.pone.0157656 (PMC4917245; doi:10.1371/journal.pone.0157656)
Supplement: S6 Table — (XLSX) [file pone.0157656.s010.xlsx]

## Sheet: Sheet1
S6 Table. Unigene sequeces for glutathione S-transferase identified in Bactrocera minax transcriptome
>BmUnigene10539.c0
ATCGAAGTTTTACATATATTGTGAAATAATACATATTTATTTAAATAAATTACTCAAACAAACGTAAGTACAAAATTACAATACTAAGTATTGTAAACTTAAAGACCCAATAATTTTTTATATTTCAAACAGCCATCCCAGTTTTCCTCCCAACCGGGGGCAGTTTTCTTCAAATTCTCGTACCATCTGACCACATTGGCATATTTACTGAAATCGTATTTGACCACATCATAGGATGACACCGTTGCCAACAAAGAAATATCAGCTACTGTCAAAGAATCTCCAGCAACATAAGTCTGTCCTTCCAGGAAGGTGTTCAAGAGCTCAAAAGCTGTATCGATTTTCTTGTACTGCTCTGCATCGACTGGTTGCTTAAAGAGGTATTGTGTGACGTATGTA…
>BmUnigene15686.c0
TGCCGTTCAAATTTAAACGCTTAAGCATTTACCAAAATAACACAGTACAAAAATGGATTTATACTACACCGCCGGCTCCTCACCTTGTCGTGCTGTCCTCATGACTGCCAAAGCACTCAATGTCAACTTGAATAAGAAAAACCTGAATCTAATGGCCGGCGAACATTTGACACCAGAATACCTGAAAATCAACCCACAGCATACCATACCTACTTTGGTTGATAACGGTTTCGCTCTATGGGAGTCGCGTGCCATTATGGTCTATCTTGCTGAGAAATACGGAAAAGATGCCGCGCTCTACCCCAAGTGCCCGAAGAAGAAATCAGTGATCAATCAGCGTTTGTACTTCGACATGGGGACCCTGTATAAGAGCTTCGCCGACTACTATTACCCGCAATT…
>BmUnigene15924.c0
GTCAGAGTGAACTTAAAATTAGTTGGTCAGTGTATTTACGCCGCAAAAGTTCGGCAAATTGTGACAGCAGTTAAGTTTTTAATATTTGTCGGGAAAATCTAAGAGGTTTAGTTAAAGCAAAATGGCGGCAAAAGATCTAATATCATTTGATAATGAAGTATTCAGCGTCTATGTCTTCTGGTCTGGAGTTTTGGTTATAAAACTCTTACTGATGTCACTGCTGACGGCTGCGCAACGCTTCAAGACAAAGACCTTCGCCAATCCCGAGGATTTGTTGGACAAACGTCTTAAAGTGAAATTCGATAATCCCGATGTTGAACGCGTGCGCAGAGCTCATCGCAATGATCTGGAGAACATTTTGCCTTTCTTCGTCATTGGTTTCCTCTACGTGCTGATCGA…
>BmUnigene16574.c0
ATTAATGCGTTTCAGGACGATGACCTTCATCAACGAAGAGGATTTACTCGACAAGCGACTTAAGTTGAAATATAACGATCCACATGTGGAACGAGCACGCAGAGCACACCGCAACGATCTTGAAAACATACTGCCATTTTTCACCATTGGCTTCTTATATGTGCTGTTAGATCCCAAAGCGGCTTTGGCTATTAACTTGTTCCGAGCCGTGGGTATCTCGCGCATTTTACACACATGCGTTTACGCCATTGCCCCAGTGCCACAACCGAGTCGGCTTTTAGCTTTTCTTGTCACTGTCTGCACCACCACTTATATGGCTTATGAAGTGGCTCGGGCTGCGTATTAAGAATATGCAAGAA
>BmUnigene19561.c0
ATATAATCAGATCGGTTTGTCGTTTGCGTATTTTTCGTTTTTTTTTTCCTTTTTTTACTCTGTTTAAAATAAATTAACTGACAATGTATAATTGTGTGGCTAATAAAACAAGTGTCTGACGTCATTCTTAAGCACGTTACAGGTATCTTATATGCGGTGTATGCCCCAAAGCTTTTATCGCAACGGAGAATCAAATGTTCTGGAAGAATTATTGGGAAATATGTACATATATAAACGAGCGTACGTGATTATTCAGTCAGTTAATACCGCAATAACGCTTAAGAGCAGTAGGTGCACACAACCAGCCAGCAGAGGAAGCAAACTTGCGCCTAAGACTTTAAAGTGATTTAAAAATAACGGATTGAATAATGTCGTCGAAATTGATATTATATGGTACTA…
>BmUnigene19631.c0
TTTCATTATTTTCACTTAAATATTTATTACAAAAACTTGTGCGGAAATCACATAAATATAATTTACACAAAACATAAATTCCATACAATAACAGTACTCAAAATTAGTATTTCTTTAGCCAAAAAATTTCTTGAATTCTGAGGAACCTTCCCAGTTCTCTTCCCAACCTGGAAGTTTCTTAGCATTTTCGTACCATCTAGCAACATTGGTATACTTGCTGATATTGAAGTTCGCAACATCGAAGGTAGATACCGAAGCTAAAATAGCTAAGTCAGCCACGGTTAATTGATCGCCAGCCACGTACTTGTTGCCTTCCAAGAAAGTATTCAGGAACTCGAAAGCGGCTTCAATCTTCTTGTACATCTCAGGATCAGCAGGCTGTTTGGCGAAGATTTGTGG…
>BmUnigene19640.c0
AAGTCTATTGTAACTCGTTACCGCGTTAACATTTCATCTGTTTATTTCATTGTTGGAAAATATAATTAAAAATGGGCAAAATTGTTTTGTACGGTATAGAAGCCAGTCCACCAGTGCGCAGTGTATTATTGGCCCTGAATGCGTTGAATTTACCATATGAATTTAAGGTTGTCGATTTATTAGCCCACGGTAATAAATCGGAGGAATATCTGAAAATTAACCCAGTCGGTACGGTGCCGGGATTATTGGACGACGGCCAGGCCATTTCGGATTCCCACGCCATAATCGCATACTTGGCAAGCAAATACGGCAAAGATGATTCACTCTATCCTAAAGATCTAGTGAAACGTTCTGTTGTAGATCACCGCTTGTACTTTGAGACGGGCGTAGGCTTTGAGC…
>BmUnigene19830.c0
TAATTTGTTCAGGCGGAGACTAAGTACTTAAACTATAAATTAACAAAAATTTTCCACTGAATTTTTGTCTTTCAACCAATCTTTGAATTCGGTTTATTATTTTAGAAGAAATGAAAGTGCATTGCAAATTAAAAATGGGAAAACCTGTTTTGTACTATGCTACACTTAGTCCACCATCGCGTGCTGTTTTATTGACAGCAAATTTACTTGGCCTTGATTTGGATTTACGCCCAATTAACCTACTGAAAGGCGAACAACTAACAGCCGATTTCATTAAAATGAATCCTCAACATACCATTCCCACTTTGATAGATGAAGATGGCATAGTAGTATATGATTCTCATGCGATTTGTGGCTACTTAGTGGATAAGTATGGGGAGGATGATAAATTGTACCCAA…
>BmUnigene20265.c0
TATATATTTGTTAAATTGTCTAATTGAATTTGGATAATGAGATGAAGCTGGTTATTACGTGGAAACTGGGCGTTATGAAAATAATATTTAAACAATTTTCAAAAAAAAATTCGAAATGAATGAATGAGTAGCACCTGGGAGCACCCTTTCATTTCACAAAGTATTTTTTGATTGACAAAATATCTTTCAAGTTCTGTTGATACCCTGCAACAACAACCTTTATGTGCTCGTACCACTTCTCAATATTACCGTACTGTTTTATGTTAACTTCGAATTCCGGTAATGTCGAGAACACATCCAAAGTGGTCACTGTTGCCAATAGTGACAGATCAGCCAACGTCAGCGATTCACCAACAGCAAACTCGTTGTCACCCAGCATTGTATTAAAGAATTCTAACT…
>BmUnigene21186.c0
ACTCAACAGTTTTTGTCAGCAATTTTTATTGAAAACTAAAACTTTTAAACAATTGACAGTTTATTTAGAATTTAGGGATTTTGTTGACGAGTGTAATATGTAAAATATAATGGATGCCTGAGATCAATACCTCGAGAGCAATGTGGTTGTCTACAAACAACTATGCTCGCAGAGAATTCTCGATAAGATAATAAGAGTGCAAAGAGAAAAAACTGGTTTTTTCATTCATTTGCTTGACGTACATATATATAAAAACTTATTTATATATATACATATATATTTAAGCAATACTGCGGAACTTTATAAAAGTTGTAAAAAGCAAACTGCAGACCAGAGATATAGATGTACATTCTTATTTGCCCTCAAGGAATTTTTTGAACTCCAAGCAACCTTCGTAAT…
>BmUnigene21202.c0
ATTATTTATTTATATTCTTTTAAAAAAAGTTAACAACGGTTAAATGTATTCTCTTTCAATTTCCTCTTCATTTCAAATTAGATTTCTCTTACTTCATTTGACCAAAGCTACCATTCGCTCACTTATCTGCCTTCAGCGCCTTTTTATTCGCCACCATAAGCTCTTTAACAAAGCTTTCCAACAAATCGACGCCTTCTTGATTCCTCCTGTAGCAAGGTAAGAGGCACAAACGCCTGAACCAAGCACCCAGCAATGGGTATTTCTTTTGATCGATGGTCGCAAAGAGCACTGCGCTGGAAACCGTAGCGAGAGCACACAAATCGGCGATAGTCACATTTTTACCACACAAATACGGCGCAATATTGAGACATTTCTCCAAGCCATCGTATGCCTGTTGCA…
>BmUnigene21725.c0
CTAGTGGAGTATAGTTTAGCACTATATTACTTCGAAATGAGTGTAAAAATCGTGCTCTACGGCTTCGAGAGGAGTCCATCGATACATGCCGTTTTACTTACACTGAAGGCTTTGGCTGACAAATATGGCAAAGGATCTCTATCAATCCGTCATTGTCGATCTTTGTTTACACTATGAGAAAGGTGTTGTCTTTCATGAAACAATGAAACAACGTTTGCATCCATTATTTCTATGCGAACTGCCACAAGAGGCGTCTGATGAAGGAATTAAAACCATTTGCGATGTATATACAGTGCTGGAGGCTTATCTCAACCAATATAAATATATAGCTGCTGATCTTTTAACCATTGCTGATCTCAGTCTCCTGTCAACCGTATCCGTTATGGATTGTGTTGTGTT…
>BmUnigene21868.c0
AAGCAGTTGTCACTTTCAAATGCAGCTTAGTTTACTTTAAACACCGATCAAAGACGGAAAGTTCAAATTATTAAAAGTTATACAATATTTTGAAGCCTATAGTTTAGTTTTGCATAAAGTTTTTAAAATAAATTTTGCTTTGAAAATAAAAAAAAGAACGAAAATGCAACCAGTAAAATTTTATTTTAATTTTTTGAATCAGTCGAGTCGTGCATTATATATTTTATTGGAAGCATCGAAAATACCTTTCGAAGCGATACCTATATCAATTCTTAAAGGTGAACATTTAACTGGCGAGTTTCGCGATAAAGTAAGTCAATTTAAGTGCTTGCCTGTAATAAACGATGAGAATTTATCTTTGGTTGGGAGTATCACTATATTTCGACATTTAAATCGAGA…
>BmUnigene22003.c0
GGTAGTCTGTTCAGAAACACTCGTAGGTTCCAGCTGTGCAGTAGCAAAAGGCTTCAGAGGATTCGGTTAATAGTAGTTTAAAGAAAAATTTTGCGCAAATTAAGTGAAAACGTAATTCGATAATTTGGATTTAAGTTACCACAATCAAACAACAAATATATAAATAATGGCCGATGAAGCAAAAGCACCACCACCAGCAGAGGAGGCGCCACCAGCCGAGGGTGCCGAGGGCGCGCCCGCCGAAGGGGCCGCTGATGCGCCACCAGCTGAACCCATCAAACACTCCTACACCCTCTTCTACTTCAATGTGAAAGCATTGGCTGAGCCGCTACGTTATTTATTCGCATACGGCGGCATTGAGTACGAAGATGTGCGTGTCACGCGTGACGAGTGGCCGGC…
>BmUnigene22145.c0
AAAAAAAAAAAACAGTGATTTAATCAACAATCAAACTTGAAATTTAATAATAGAAATGGATATTTCACAAGTGCAAATGGTGCGGTCTGCGAAAGGCATTGATATGCTATGTGTCGACAATTTCTTATATCATTTTGTAGATCGAGGAAATAAGAGATGTCGGTGGGTATGCAATAGGCTGAAAAGTAAATACCAGCCGTGCCGTTCAAGAATAGCCACTGTTATTATGGAAGGTGATGAGTCTCAACATAAGGTAGTGCGAGTAACGAATAAACATACACATGAACGCTGTTCCGAAAAAGAAATTTCTAAAGTAGTTGAACGAAAGCTCCGCGCAGATTTGGCTGGTAAACCGTGCACTTTAAAAAGCAAACGTATTAAACAGAAACATTTGTCAGA…
>BmUnigene22162.c0
AAAACTTTAAACACCTTTTTCTGAAATCTGCATTTTTCAAATCGGACAGCGATATAGCACGTAATATTATTTGATTTATTTTTGTGACCACAACAACAGCAATAAGGGCGATAACAGCTGTTTTTCCATTTGACTAGCTGTTGCTGTTAGTCCGCTCGTTGAAGTGGTATAAATAAAGACGAGCATTTCGATTTAATTGAATCTAGAAAGTGCTCCAAAGCAAAGCAGATCAAAACAAGTGCACGATGTCCAAACCAAAATTGTATTATTCCTCATTTAGCCCACCGGCGCGGGCTTGTATGCTAACAGCCCAGTTAATTGGACTAGATTTGGATTTAAAGTTTGTGGATTTTGCGGCGAAACAGCATCTCACACCGGATTTTCTGGCGCTAAATCCGC…
>BmUnigene23140.c0
TATGTCAAAGCAAACAAGAAAAAACAACACTATCTGAGATAGTGTATGGCATGGAAAGAGCGAACTTTTGACTGAGTTGTCCGGAGGTTGTGAATTTTGACAAATAGGAAATTAAATTATTTAGCAAATTACAACAATGGCGAAGCTCAAATATTACTATGATTTAATGTCACAACCTTCACGCGTCTTGTGGATTGCATTGCGGTTGGGTAAAATACCATATGAAGATTGCCCTATTGCACTGAGGAAGTCAGAACAATTGAAACCGGAGTACAAACAAATAAATCGCTTTCAAAAAGTGCCAGCGCTCGTAGATGGAGACTTTCATCTTAGCGAGAGTGTAGCGATGGTTAGATACCTCTCCAATAAGGGTCAATTCAGTGAGCTACTATATCCGAA…
>BmUnigene23623.c0
GGAAAGTGCGCATTGCATTGAAAAGTTCTAATTGTGAACTAGGAAAATTTATTCTGAAAGTTTGTTTTGAGTGTCTTCTGAAATATTCTAAGGATTAACAATATGGGAAACGCACCTGTCAAAGAAGTAGCACAGGCAGCAGCTACAAATGTCATTGGAGCAACACCGCAACCGGCTGAAAAGCCTAAGTGCAAGGCATGCTGTGCTTGTCCCGAAACGAAGAAAGTTCGTGATGCATGCATTGTTGAACGAGGTGAGGAGAATTGCACTGATTTGATTGAGGCTCATAAACAATGCATGAGAGCGCAGGGATTTAATATATAAACAAAACTGTCAAGCCTTCGATTCGTTTAAATACGCGTTGTAACTTAATTTTCTTGTCTATCTGAAAGGCAATGA…
>BmUnigene23645.c0
TAAGAGTGAAAGTAGCTGAATCTAAGCAAATCATAAGATAAAGCAAGCAAATCATTTCGTCATGGATTTCTATTACATCATCGAATCTGCACCCTGCCGCTCTGTTCTAATGCTCGCCAAATCTTTGGGTCTTGAACTGAATCGCAAGTTTTTGAGCTTGAAGAATAATGAGCATTTGACACTCGAATTCTTGAAGATAAATCCGCAACATACCATTCCCACGTTGGTCGATGATGGCTACTCGGTTTGGGAATCACGTGCTATACTCATATACTTGGCCGAGAAATATGGCAAAGACGACTCGCTGTACCCGAAATGTCCGCAAAAGAGAGCTGTTGTCAACCAGCGTCTGTTTTTCGACCTCAGCTTGTATGCATTCTTCGCCGATTACTACTATCC…
>BmUnigene24201.c0
TTTTTTTTAAATTTTCATAAGCTTAACGCTTTATTTTATTTCACTTAAGTTTACACTTATTACATGTAAGTTCACATATTTGTTCATGCTCCACGCCGTTTATACAATCCTTTTGATTTTCTCCTTAAACATATCGACAAGCATTTGTGCGCCATAACCGTTTAATTGCTTATAGTCTGGTATTTGGCTCATGCGGCCGACCCAAGCTTTCAATTTCGGATACTTAGCCCCATCGATGGGCGCCAAACCAAGGAAACTGGATACAGTTGAAATGTTACTAAAGTCGGCTAAAGTGATGCTTTGACCGCATAGGTAGGGTTGGTCAGTCAGAAAGGCCTCCAGAAAGTCGTAGGCTTCATAAATAGCGTCGATTTTGGCGCGGGGTACTTCGAGTTCATT…
>BmUnigene24622.c0
ATTCAATTAGTCGTTAGCACAACGTCAACATTCGCATAACGATTTTCGACAATTAAAAAAAGTAAGAAAAAATGGGAAAAATAGAATTGTATGCAATTGGCGGAAGTCCACCGAGTCGTGCTGTGTTGCTTACTTTGAAAGCATTAAATGTGCCCTTCGAATACAAAATTATAAATTTATTGGCTGGTTCGAATCGAACACCGGAATATCTCGCCATTAATCCACATGGCACAGTACCAACATTAGTTGACGACGGAGCGATACTGACTGATTCTCATGCTATTAACACATATTTGGTTGACAAATACGGTACTGACGACTCACTTTATCCAAAGGATCTAGTTCAGCGCGCCAAAGTCAACCAATTTTTATTCTATGAAGCCACCGTGGTCTTCGATC…
>BmUnigene24646.c0
GTTTATTTAAATAAAGCTCCCTATGAGCTATAATGCCTTCTTAAATTTAAAATTTGTTTCCCTCTGGCACACCAAACAAGTAGCTTAATATCAAACGATCTACAAATGAGGGCGTTGCAATAAGTACTTTGCATACAAAAGAAAAACGAAAAATTGGAAAAGTTGCGATTTATGTGTAATCATAGTCCCCTTTCAGCTGGATGCACTGGACCCAGCGATGCTCCAACTTCCTTAACCCATCTGAGAAATACGTTTTCTGTAGGTCTGCCAAGTAGGGCTCCGTGGCGGCGCCAACCTCCTTTTTCGACTTAAATTTCTGCCAGGCGAGTGATTTCTTCAAGTTTATGGTTTAAGAATACGAAGATTTGGGTAGCAGTTTGTAGCTTAATTCGTCCAATA…
>BmUnigene24990.c0
CGGCAGCAAGAAAATAGCGACAGTCGCGCGAGCTTCCAAAACGTAAAATTTGTTTTTGTAATTGTCATTAAGTTGTGGTCCAAAGGTGAAAATGTCACTACGTTTCTACTATGATTTAATGTCGCAGCCGTCGCGTGCGCTCTATATTATATTCAAGATTAGCAATGTACAGTATGTGGACTGCCCGATTGCACTACGAAAAGGTGAACACTTGACTGAAGAGTTTAAGCAAAATATCAATCGTTTCCAGCGTCTGCCCTGCATTATCGACGATGACTACAAATTGGCCGAAAGTATTGCTATACTCAGATATCTCAGCGCAAAGGGCAAAATACCCGAACAACTATATCCCAAATATTTCATAGAGCAGGCGCGTGTTGACGAGTTTCTCGAATGGCA…
>BmUnigene25525.c0
TGATGAGTTAATTTTGTTCTGTTGGTGACTTAACAGTGGGAGAACTGTTCCTATTGGAAACAAAATTTTTTTACCATAAATTTTAAAACGTTTGCAATAATAAAATACAGAATGAGTGGCGGCAGACATTTGGCTAAAGGTTCACAAAAACCCGAATTACCCGACGATGGAGTTTTTCGCTTGTATTCCATGCGTTTTTGTCCATATGCTCAACGCGTTCATTTAGTGCTTGACGCTAAAAATATTCCATATCACACCATTTACATTAACCTTACCGAAAAACCAGAATGGCTTACGGAATTCAGTCCATTGGGAAAAGTACCGGCACTACAGCTACCCAAAGAAGAAGGCAATCCAGCCTTAATTGAGTCATTAATAATTGCTGAATATCTGGATGAA…
>BmUnigene30197.c0
GATACGCTTCCATTACATCATAGGCATGTTCCACCTTTCTTTGATGATAATCCACATCTGTTTGGAAAATGGTTTTTCGTACTAAATCTGTCATCAAGTGTCCATGTATGCGATGCAATACTTGACTCTCAAAAAACAGTCGAGACAACACGCAACAATGTCGTTTGTAACATTTCAAAGCAATCAACTGATTTGCCTTTTCATTGTCATTATTCTCACAAACATAAGAGAATATCGCATTGCCGGTAATGACAAGGTCCTTGTGCACCATAGTGGGTACGGTATGTGCTGGATTGATTTTCGCATATGCCGGTTTCAAATGTTCACCTTTGATCATCTCGACGGCACGCAGCTCAATATCGACATCCAACATATTCAAAATCATTAAAACGGCACGCG…
>BmUnigene9599.c0
AAAATTTACTTCATTATAATTGTATGTTTGTATTCGCATAAATTTAGTTTACACTTATTTCATGCGCAAGTTTCGTTCACTACTTTTCATCGGTTTTCTCTTGGCTCTCGGCGTTTGCTTCGTCACTAGCGACTTCTTCTCGCTGCTGCTTGACCTCTCACGCCGCATTTTCGCTATTTGGAAATTTAAATTTACCAACTCGTTCGATGACAACACGCAGTTTTGCCAGTCCCGTCTGATTGATGTGATATACCGACAATGCTTGCATGCGCCCAAACCAATCGTTCAATAGAGGCCATTTATCTGCGGCGCCGGCGGCTATTGGAAACATTAGATTCACCGTACTCAATGTGGTCACGATGGAGATATCGGCAATTGTCATATGTTCACCCGCCATAT…
