# Supplementary material for: De novo Transcriptome Analysis of Chinese Citrus Fly, Bactrocera minax (Diptera: Tephritidae), by High-Throughput Illumina Sequencing
Source: PLoS One. 2016 Jun 22;11(6):e0157656. doi: 10.1371/journal.pone.0157656 (PMC4917245; doi:10.1371/journal.pone.0157656)
Supplement: S7 Table — (XLSX) [file pone.0157656.s011.xlsx]

## Sheet: Sheet1
S7 Table. Unigene sequeces for ferritin subunits identified in Bactrocera minax transcriptome
>BmUnigene25539.c0-HCH
TTTTTTATTTTAAACTGCTTTAAATCGCAGCAGACCATATGTATTTATTATTCTTTCCGCTTTTCATAGAATAGAAATATCTCACACGCTCAGCCTTAATAACAAATAATTTATGTTGCTCAATGTTTGTCGTTACAAAAGCGTAATAAATTCATTTAAATAAACTTCAATAGATAAATTACTGTTTGTAATGGCACATAAAGACTAAATTTAGATATATGTTAAGCCGATTTTGTGCCGCAAGATGTGGCCCGTTATGAAATAATAATACATAAATGCATGCCCTACTGTGTTTCTGTGCAGAGTATTTTAGCAATTTATTTGTAATATAAATACCAATTGAAGCTAATGGACTGTTTAGCAAAAGTTTATAAAAATTTAGAAAAACAAGCTGAAAGT…
>BmUnigene24493.c0-LCH
CAGCCACGGGCATTATAAACGACAGTTGGAAAATTTCATTTCGTTGAAACACATCTGTGCTTTACAATATAAAAATAAGAAGAGAGTGTTATTAAAATAAGTAAAAAACTAAATACTGCACTAAATTTTGATTGAGACATTTGGCATATTCAATAAGCCCTCAGTGAAGTATAAGAGTGAAAAACTTAGAAAATTAAAGCCAAAGTTATGAAGCCTTTTACTGCGCTCACTATGTTTGCGGGCATCATCGCCCTGGCCAGCGCTGAAAACTACGCCTGTCACTCTAATGTGACTTACGGCTGCAGCAACAGTATCTCAAGCCCCGTGATTTGCCATTCCCGTTATGGTGGCATTGAAAATGTCGAATCTGGCATTCAATCCTATATTAACTTGAATCTG…
