# Supplementary material for: De novo Transcriptome Analysis of Chinese Citrus Fly, Bactrocera minax (Diptera: Tephritidae), by High-Throughput Illumina Sequencing
Source: PLoS One. 2016 Jun 22;11(6):e0157656. doi: 10.1371/journal.pone.0157656 (PMC4917245; doi:10.1371/journal.pone.0157656)
Supplement: S8 Table — (XLSX) [file pone.0157656.s012.xlsx]

## Sheet: Sheet1
S8 Table. Unigene sequeces for enzymes in 20E biosynthesis pathway and ecdysone receoptors identified in Bactrocera minax transcriptome
>BmUnigene37082.c0-Neverland
TTTGTGGTTCCAGATAACCATGTCTCTTTCAAACATAACACTTTCGGCGAGAATCATTAACTTTATAATAGGTCCGACTGCCCTGTGTGCGTAGAACCTATGAGACACTTTTTGTACAAGTGGCTCTATGGGAGTTACAGTTTGCAGAATTTCAATATGTCCAAATACCGCTGATTTTAAATCCAAGTGTACGAATGAAGGTCCAACCTGTCTAGCTTTTATGTCTACTTTAAACATCTGATATTTAAGAAACTGGAGATAATGTGTTAACTGCAGTATTGCGATATGACTTTTTGGTGATGGTGAAGTACTCCATGCGGCCTCCCAGCGATGTTGCACATATTTAAGCACTAAACTTTTGTCTGGATTTTGCTTACTCGCAAACAAACACGTTTTGTG…
>BmUnigene33796.c0-Spook
GTTTAGAGGAGTTTAACACTTCTCTTTTATTTATAATGCGGTTTAATATAAAACTACGTATAGTCGATGACCAGTGAATTAATTTATTCATGTGGTTTTTGTAGAACGGTGTCAACCAAGGCAGGAAATCAACGGCATATCCTTGATTTATTTCCCAGAAGATTTCGTCGAAAAATTCAACTACTTCACAAAACTCGTGATCATTATATTCAAAACGCACAGAGCACATATATTGAAAGAACATATTTGCACAAGCTTGTTGAACAAACGCCTTTATCGGTATATGCTTACTGTTATTATTTGAATCAGTAAGCTTTTCCATCAGATTTTTAAT
>BmUnigene22471.c1-Phantom
GCAAGCTCATGCCTTCGCACTCCGGCGACAAACGTATGTAGAAGTTGCGTATTATGTAACCGGCGTAGAGGAAGAGTATCATGCGAGCGAGCTCCTCGCCGGGGCACATGCGTTTGCCGGTCTGGAATGGAATGAAATCCGCAGGCTGGCAGTACTCCTCATTGTCATCTAAAAACCGAGCTGGCCAGTACAGTTCTGGTTCGATCCACTTAAGGCGGCTCATATGTGCAGACCACTGAAGTGGGATGATCATGCAATTCTTGGGTATTAAATAACCCTCAATGGTGAAATCGTCCACAGCGCCGTGCGGTATACCCAGAGGCACAACCGAGCGTATGCGCTGTATTTCCGAAATGCAAGCACGCAGAAAGTGACATTGCTCCAAATGTTCCAAGTCGA…
>BmUnigene9752.c0-Disembodied
AGAAGAGATGTTTCTCGTCTATGTCGGACCGTTCAACGTCACAAGCATTTGTAAAACCTTACAAGGATATACCTGGACCGCGTGGACCCTTTGGACTTGGGATACTTTATCAGTATTTGCCGTTAGTTGGACGTTACTCATGGCTAGAGCTGCATAAGGCAGGTCGTGATAAGTACGAGCAATATGGAGCGATCGTGCGTGAGACCATGATACCAGGCGAGGATATAGTGTGGTTATATGATCCAAACGATATTGCGACTCTGCTGAATGAGAGGGACTACCCGCAACGTCGCAGTCATTTGGCGCTGGAGAAGTATCGCAAAGATCGACCACACATCTACCGCTCAGCGGGTTTGTTACCAACCAATGGTGCAGAATGGTGGCACCTGCGCTCGGAGC…
>BmUnigene26483.c0-Shadow
GTTGCTTATGACCTGAAATGTACAAGAATATGTTATAAAATTGGAAATCCGCGTACAAATTATAATTGCTTTGACAAGTTATGTAAATGATGTGCACTTACCGACGCTAGTAGGCAATGCATTTGTTTCATTGCCATGCGTCGACCAATGCATGAACGATTGCCGATGGCAAATGGTAAGGAGCCGTGCGATTGCAGGACTTCACGTAATTCGCCGGTTTCCTCGTTACGTTGCCAACGCTCTGGTTTTGCCGCCTCTGGATCAGGGAAGTGTTCGGGCTCACGACCCGCCGTATACAAAGAGAGCAGTACTAAGCTATTTCTTTCGATTTGATAGCCGCCAATATTCGCCTCAGTCTCCAAGTAGCGTCCAATAAATGGTGCAATCGGATATAAACGC…
>BmUnigene25907.c0-Shade
AATCTACAATATATTTTATAACATTTAAAGTTCATCTGGCTTGCTTTTTATTTTTATGCTCACATTTTTCAATTACAATCTACACATCTGTGTTTATATACACATTTACATTTTATTGTTAACATCAGTTTTAATTTTTGGGTAAATATTGCAACATTTCCTCGTTCAAATTTTAAATACAATTTAAAATTAAGACAGTCTTTCGTTACGCAAAAATGCTCACAATTGTAACTATGCATCTATATATATAAATGTGTGGGTATGTGTGTGTGTACAATAAAATTTAAATCTTTTAAATATTTACAACCCTCGTCAATGTGTTTTATTAAATTACTAAAAAAAAACATTTCTAAAAAAGTTTTTCCTTTTTGTTAAAAAATTTACAAATATTTCACAAAC…
>BmUnigene24695.c0-Cyp18a1
AAAAATATAGCAAAATTGACTAAAACTGCAGCGTTTTCGCAATAAAAAATTCAGTAAAAGAAAACTATTTTAAAAAAATCAAATTTAAGCAGACAAAATGTTAGCGAGCTCATATTTTCTAAAATTGCTAACGCGACAAAGCACCACCAATGATCTGCAGCACCTGTTGCTCGTCTTCTTCACAGTGCTGACAGTGATTTGCTTCCTGCAATGGCTTTTGAACGCCTATCGGGAGCTGCGCAAGTTGCCACCGGGTCCATGGGGTTTCCCCGTTATCGGCTACCTCTTCTTCATGGGCAATGAGAAGCACACGCGCTTCATGGAGCTGGCCAAGCAATATGGCTCGCTCTTCTCCACGCGCCTGGGCAATCAATTGACCGTAGTGATGAGTGATTATAA…
>BmUnigen26430.c2-EcR
GAAAATGTAAATGAAGCAAGAATAGCAAGAAAATGTTGGGCGAAGTTCGTCTTTTGCCAACAATCTTGATTGCAATAACCGCAAAATGTGCAACAATAAAACGGGAAATTGAAAGCCAAATTAAATTTGGTGGGCAGCAAACAAACTAGACGTCATACGGCAAAAACAAAATTTTGTTACGCGTCATCGAATATTTTCTTAGTCAAACACCAGTTGCTTGAACCAGCAACCCAACATGTATCGTTTAAATGTGCAACAACAACAACAATCACAACAGCCACCCGCGTCGTCAGCGTCGACGTCATCATCATCGAATGCCAAAACATCGACACAAACGTCGACTTCAAGCGCTGCCGCCACCACCATCATCCCCAGTCACATTTTGCTGCAGCAACAATT…
>BmUnigene19978.c0-USP
GAAAATTTGGTTTCCGAAAATGAAATGTCGACAAGTAAAATTGCTCATTAGTAAAATCTTTTAGACGGTTTTCGTAATATATTTTCTTGATAAAAGTTGTTTTATTAACATCATATAATATGGACGGCGGTGAGCAGGAGCAGAATTTTCGTTTGGGACCACTATCACCACAAGAAGTGAAACCAGACATTTCTATATTGAATGAAAACAATACTAGTGGATACTCACCAAAATCAGCAAGTCCTGTTTCTTTTGGGACAATTGGTTTGCAATCATTGAATATGGTTAATGCTGCATCAGTTGCAGTGACAGTAACAGGTCATACTCCTAATCAGATTCAACTCGGTACACAACAGCAACAGCAATATCCCCCAAATCACCCATTAAGTGGATCTAAAC…
